# Supplementary material for: Genetic Associations with Pectus Excavatum: A Systematic Review
Source: Curr Issues Mol Biol. 2026 Jan 22;48(1):122. doi: 10.3390/cimb48010122 (PMC12839692; doi:10.3390/cimb48010122)
Supplement: Supplementary file 1 [file cimb-48-00122-s001.zip]

Archive with 1 entries (1 files):
- cimb-4101249-supplementary.pdf
